# Supplementary material for: Situation analysis for delivering integrated comprehensive sexual and reproductive health services for displaced population of Kasaï, Democratic Republic of Congo: Protocol for a mixed method study
Source: PLoS One. 2020 Dec 21;15(12):e0242046. doi: 10.1371/journal.pone.0242046 (PMC7751877; doi:10.1371/journal.pone.0242046)
Supplement: S1 Annex — (ZIP) [file pone.0242046.s002.zip]

Archive with 2 entries (2 files):
- Annex A1_HEALTH_WORKER_INTERVIEW_PHERI.xlsx
- Annex A1-Household_QRE_EN_MARCH2020_A1.pdf
