# Supplementary material for: Situation analysis for delivering integrated comprehensive sexual and reproductive health services for displaced population of Kasaï, Democratic Republic of Congo: Protocol for a mixed method study
Source: PLoS One. 2020 Dec 21;15(12):e0242046. doi: 10.1371/journal.pone.0242046 (PMC7751877; doi:10.1371/journal.pone.0242046)
Supplement: S1 Annex — (ZIP) [file pone.0242046.s002.zip › Annex A1_HEALTH_WORKER_INTERVIEW_PHERI.xlsx]

## Sheet: HWI
SITUATION ANALYSIS FOR DELIVERING INTEGRATED COMPREHENSIVE SRH
SERVICE PROVISION ASSESSMENT: HEALTH PROVIDER INTERVIEW
		Facility Number:
		Interviewer Code:
		Provider SERIAL Number:																										[FROM STAFF LISTING FORM]
		Provider Sex:						(1=MALE; 2=FEMALE)
		Provider Status:							(1=Assigned; 2=Seconded)
		INDICATE IF PROVIDER WAS																								YES, PREVIOUSLY INTERVIEWED																	. . . . . . . . .					1
		PREVIOUSLY INTERVIEWED IN
		ANOTHER FACILITY.
		IF YES, RECORD NAME AND																					NAME & NUMBER OF FACILITY
		FACILITY NUMBER WHERE
		HE/SHE WAS INTERVIEWED																										NO, NOT PREVIOUSLY INTERVIEWED																				2
		READ THE FOLLOWING CONSENT FORM
		Good day! My name is ________. We are here on behalf of Population and Health Research Institute (PHERI) and the Ministry of Health conducting a study to assist the government
		in knowing more about health services in this site (Name).																															`
		Now I will read a statement explaining the study.
		Your facility was selected to participate in this study. We will be asking you several questions about the types of services that you personally provide,
		as well as questions about training you have received.
		The information you provide us may be used by the [MOH], other organizations or researchers, for planning service improvements or further studies of services.
		Neither your name nor that of any other health worker respondents participating in this study will be included in the dataset or in any report; however, there
		is a small chance that any of the respondents may be identified later. Still, we are asking for your help to ensure that the information we collect is accurate.
		You may refuse to answer any question or choose to stop the interview at any time. However, we hope you will collaborate with the study.
		Do you have any questions about the study? Do I have your agreement to proceed?
																																				2		0		2
		Interviewee's signature																										DAY				MONTH				YEAR
		SIGNATURE OF INTERVIEWER INDICATES INFORMED CONSENT WAS PROVIDED.
	101				May I begin the interview now?																													YES. . . . . . . . . . . . . . . . . . . . . . . . . . . . .														1
																																		NO. . . . . . . . . . . . . . . . . . . . . . . . . . . . .														2
1. EDUCATION AND EXPERIENCE
	102				I would like to ask you some questions about your educational
					background.
					How many years of education have you completed in total,																													YEARS. . . . . . . . . . . . .
					starting from your primary, secondary and further education?
	103				What is your current occupational category or qualification?																										GENERALIST MEDICAL DOCTOR. . . . . . . . . . . . . . . . . . . . . . . . . . . . . . . . . . . . . . .																	01
					For example, are you a registered nurse, or generalist																										SPECIALIST MEDICAL DOCTOR . . . . . . . . . . . . . . . . . . . . . . . . . . . . . . . . . . . . . .																	02
					medical doctor or a specialist medical doctor?																										NON-PHYSICIAN CLINICIAN . . . . . . . . . . . . . . . . . . . . . . . . . . . . . . . . . . . . . . . .																	03
																															NURSING PROFESSIONAL . . . . . . . . . . . . . . . . . . . . . . . . . . . . . . . . .																	05
																															ASSOCIATE DEGREE NURSE. . . . . . . . . . . . . . . . . . . . . . . . . . . . . . . . .																	06
																															MIDWIFERY PROFESSIONAL. . . . . . . . . . . . . . . . . .																	07
																															ASSOCIATE DEGREE MIDWIFE. . . . . . . . . . . . . . . .																	08
																															ENROLLED NURSE / ENROLLED MIDWIFE . . . . . . . . . . . . . . . . . . . . . . . . . . . . . . . . .																	09
																															LABORATORY SCIENTIST. . . . . . . . . . . . . . . . . . . . . . . . . . . . . .																	13
																															LABORATORY TECHNOLOGIST. . . . . . . . . . . . . . . . . . . . . . . . .																	14
																															LABORATORY TECHNICIAN/ASSISTANT. . . . . . . . . . . . . . . . .																	15
																															NO TECHNICAL QUALIFICATION/NURSE AIDE. . . . . . . . . . . . . . .																	95
																															OTHER_____________________________																	96
	104				What year did you graduate (or complete) with this qualification?
																																		YEAR
					IF NO TECHNICAL QUALIFICATION (103=95), ASK:
					What year did you complete any basic training for your current
					occupational category?
	105				In what year did you start working in this facility?
																																		YEAR
	106				Have you received any dose of Hepatitis B vaccine?																													YES, 1 DOSE. . . . . . . . . . . . . . . . . . .														1
																																		YES, 2 DOSES. . . . . . . . . . . . . . . . . . .														2
					IF YES, ASK: How many doses have you received so far?																													YES, 3 OR MORE DOSES. . . . . . . . . . . . . . . . . . .														3
																																		NO. . . . . . . . . . . . . . . . . . . . . . . . . . . . . .														4
	107				Did you receive any of the vaccination as part of your services																													YES. . . . . . . . . . . . . . . . . . . . . . . . . . . . .														1
					in this facility?																													NO. . . . . . . . . . . . . . . . . . . . . . . . . . . . .														2
	108				Are you a manager or in-charge for any clinical services?																													YES. . . . . . . . . . . . . . . . . . . . . . . . . . . . .														1
																																		NO. . . . . . . . . . . . . . . . . . . . . . . . . . . . .														2
2. GENERAL TRAINING
	200				First I want to ask you about some general training courses.
					Have you received any in-service training (i.e., since you started working)
					or any training updates in any of the following topics [READ TOPIC]																																		YES,					YES,					NO
																																							WITHIN					OVER					IN-SERVICE
					IF YES, ASK: Was the training or training update within the past 24 months																																		PAST					24 MONTHS					TRAINING OR
					or more than 24 months ago?																																		24 MONTHS					AGO					UPDATES
		01			Standard precautions, including hand hygiene, cleaning and disinfection,																																				1				2
					waste management, needle stick and sharp injury prevention, or safe injection practices?
		02			Any specific training related to injection safety practices?																																				1				2
		03			Health Management Information Systems (HMIS) or reporting requirements for any service?																																				1				2
		04			Confidentiality and rights to non-discrimination practices for people living with HIV/AIDS																																				1				2
	201				CHECK Q103 FOR PROVIDER OCCUPATIONAL CATEGORY / QUALIFICATION
							CODE 13, 14 OR 15 (i.e., LABORATORY-RELATED) CIRCLED
							CODE 13, 14 OR 15 NOT CIRCLED
		I will now ask you a few questions about services you personally provide in your current position in this facility and any
		in-training or training updates you may have received related to that service. Please remember we are talking about
		services you provide in your current position in this facility.
	202				In your current position, and as a part of your work for this facility, do you																													YES. . . . . . . . . . . . . . . . . . . . . . . . . . . . .														1
					personally provide any services that are designed to be																													NO. . . . . . . . . . . . . . . . . . . . . . . . . . . . . .														2
					youth or adolescent friendly? i.e., designed with the specific aim to
					encourage youth or adolescent utilization?
	203				Have you received any in-service training or training updates on topics																													YES, WITHIN PAST 24 MONTHS. . . . . . . . . . . . . . . . . . . . . . . . . . . . .														1
					specific to youth or adolescent friendly services?																													YES, OVER 24 MONTHS AGO. . . . . . .														2
																																		NO TRAINING OR UPDATES. . . . . . . . . . . . . . . . . . . . . . . . . . . . . .														3
					IF YES: Was the training or training update within the past 24 months or more than
					24 months ago?
3. FAMILY PLANNING SERVICES
	300				In your current position, and as a part of your work for this facility, do you																													YES. . . . . . . . . . . . . . . . . . . . . . . . . . . . .														1
					personally provide any family planning services?																													NO. . . . . . . . . . . . . . . . . . . . . . . . . . . . . .														2
	301				Have you received any in-service training or training updates on topics																													YES. . . . . . . . . . . . . . . . . . . . . . . . . . . . .														1
					related to family planning?																													NO. . . . . . . . . . . . . . . . . . . . . . . . . . . . . .														2
	403				Have you received any in-service training or training updates
					in any of the following topics [READ TOPIC]																																		YES,					YES,					NO
																																							WITHIN					OVER					IN-SERVICE
					IF YES: Was the training or training update within the past 24 months or more than																																		PAST					24 MONTHS					TRAINING OR
					24 months ago?																																		24 MONTHS					AGO					UPDATES
		01			GENERAL COUNSELING FOR FAMILY PLANNING																																				1							2
		02			IUCD INSERTION AND/OR REMOVAL																																				1							2
		03			IMPLANT INSERTION AND/OR REMOVAL																																				1							2
		04			PERFORMING VASECTOMY																																				1							2
		05			PERFORMING TUBAL LIGATION																																				1							2
		06			CLINICAL MANAGEMENT OF FP METHODS, INCLUDING MANAGING SIDE EFFECTS																																				1							2
		07			FAMILY PLANNING FOR HIV POSITIVE WOMEN																																				1							2
		08			OTHER ON FAMILY PLANNING (SPECIFY)________________________________________																																				1							2
4. MATERNAL HEALTH SERVICES
ANC - PNC - PMTCT
	400				In your current position, and as a part of your work for this facility, do you																													YES, ANTENATAL. . . . . . . . . . . . . . . . .														1
					personally provide any antenatal care or postnatal care services?																													YES, POSTNATAL. . . . . . . . . . . . . . . . . .														2
																																		YES, BOTH. . . . . . . . . . . . . . . . . . . . . .														3
					IF YES, PROBE AND INDICATE WHICH SERVICES ARE PROVIDED																													NO, NEITHER. . . . . . . . . . . . . . . . . . . . .														4
	401				Have you received any in-service training or training updates on topics																													YES. . . . . . . . . . . . . . . . . . . . . . . . . . . . .														1
					related to antenatal care or postnatal care?																													NO. . . . . . . . . . . . . . . . . . . . . . . . . . . . . .														2
	402				Have you received any in-service training or training updates
					in any of the following topics [READ TOPIC]																																		YES,					YES,					NO
																																							WITHIN					OVER					IN-SERVICE
					IF YES: Was the training or training update within the past 24 months or more than																																		PAST					24 MONTHS					TRAINING OR
					24 months ago?																																		24 MONTHS					AGO					UPDATES
		01			ANC screening (e.g., blood pressure, urine glucose and protein)?																																				1							2
		02			Counseling for ANC (e.g., nutrition, FP and newborn care)?																																				1							2
		03			Complications of pregnancy and their management?																																				1							2
		04			Nutritional assessment of the pregnant woman, such as Body Mass																																				1							2
					Index calculation and Mid-Upper Arm circumference measurement?
	403				Do you personally provide any services that are specifically geared																													PREVENTIVE COUNSELING. . . . .														A
					toward preventing mother-to-child transmission of HIV?																													HIV TEST COUNSELING. . . . . . . . . .														B
																																		CONDUCT HIV TEST. . . . . . . . . . . . .														C
					IF YES, ASK: Which specific services do you provide?																													PROVIDE ARV TO MOTHER. . . . . . . .														D
																																		PROVIDE ARV TO INFANT. . . . . . . . .														E
					INDICATE WHICH OF THE LISTED SERVICES ARE PROVIDED AND																													NO PMTCT SERVICES. . . . . . . . . . . .														Y
					PROBE: Anything else?
	404				Have you received any in-service training or training updates on topics																													YES. . . . . . . . . . . . . . . . . . . . . . . . . . . . .														1
					related to maternal and/or newborn health and HIV/AIDS?																													NO. . . . . . . . . . . . . . . . . . . . . . . . . . . . . .														2
					Have you received any in-service training or training updates
					in any of the following topics [READ TOPIC]																																		YES,					YES,					NO
																																							WITHIN					OVER					IN-SERVICE
					IF YES: Was the training or training update within the past 24 months or more than																																		PAST					24 MONTHS					TRAINING OR
					24 months ago?																																		24 MONTHS					AGO					UPDATES
		01			Prevention of mother-to-child transmission (PMTCT) of HIV/AIDS?																																				1							2
		02			Nutrition counseling for newborn of mother with HIV/AIDS?																																				1							2
		03			Infant and young child feeding																																				1							2
		04			Modified obstetric practices as relates to HIV?																																				1							2
		05			Antiretroviral prophylactic treatment for prevention of mother to child transmission of HIV?																																				1							2
DELIVERY SERVICES
	406				In your current position, and as a part of your work for this facility, do you																													YES. . . . . . . . . . . . . . . . . . . . . . . . . . . . .														1
					personally provide delivery services? By that I mean conducting the																													NO. . . . . . . . . . . . . . . . . . . . . . . . . . . . . .														2
					actual delivery of newborns?
	407				During the past 6 months, approximately how many deliveries have you
					conducted as the main provider (include deliveries conducted for																													TOTAL
					private practice and for facility)?																													DELIVERIES
	408				When was the last time you used a partograph?																													NEVER. . . . . . . . . . . . . . . . . . . . . . . . . .														0
																																		WITHIN PAST WEEK. . . . . . . . . . . . . .														1
																																		WITHIN PAST MONTH. . . . . . . . . . . . .														2
																																		WITHIN PAST 6 MONTHS. . . . . . . . . .														3
																																		OVER 6 MONTHS AGO. . . . . . . . . . . .														4
	409				Have you received any in-service training or training updates on topics																													YES. . . . . . . . . . . . . . . . . . . . . . . . . . . . .														1
					related to delivery care?																													NO. . . . . . . . . . . . . . . . . . . . . . . . . . . . . .														2
	410				Have you received any in-service training or training updates
					in any of the following topics [READ TOPIC]																																		YES,					YES,					NO
																																							WITHIN					OVER					IN-SERVICE
					IF YES: Was the training or training update within the past 24 months or more than																																		PAST					24 MONTHS					TRAINING OR
					24 months ago?																																		24 MONTHS					AGO					UPDATES
		01			Integrated Management of Pregnancy and Childbirth (IMPAC)?																																				1							2
		02			Comprehensive Emergency Obstetric Care (CEmOC)?																																				1							2
		03			Routine care for labor and normal vaginal delivery?																																				1							2
		04			Active Management of Third Stage of Labor (AMTSL)?																																				1							2
		05			Emergency obstetric care (EmOC)/Life saving skills (LSS) - in general?																																				1							2
		06			Post abortion care?																																				1							2
		07			Special delivery care practices for preventing mother-to-child transmission of HIV?																																				1							2
NEWBORN CARE SERVICES
	411				In your current position, and as a part of your work for this																													YES. . . . . . . . . . . . . . . . . . . . . . . . . . . . .														1
					facility, do you personally provide care for the newborn?																													NO. . . . . . . . . . . . . . . . . . . . . . . . . . . . . .														2
	412				Have you received any in-service training or training updates on topics																													YES. . . . . . . . . . . . . . . . . . . . . . . . . . . . .														1
					related to newborn care?																													NO. . . . . . . . . . . . . . . . . . . . . . . . . . . . . .														2
	413				Have you received any in-service training or training updates
					in any of the following topics [READ TOPIC]																																		YES,					YES,					NO
																																							WITHIN					OVER					IN-SERVICE
					IF YES: Was the training or training update within the past 24 months or more than																																		PAST					24 MONTHS					TRAINING OR
					24 months ago?																																		24 MONTHS					AGO					UPDATES
		01			Neonatal resuscitation using bag and mask																																				1							2
		02			Early and exclusive breastfeeding																																				1							2
		03			Newborn infection management (including injectable antibiotics)																																				1							2
		04			Thermal care (including immediate drying and skin-to-skin care)																																				1							2
		05			Sterile cord cutting and appropriate cord care																																				1							2
		06			KMC for low birth weight babies																																				1							2
5. SEXUALLY TRANSMITTED INFECTIONS - HIV/AIDS
SEXUALLY TRANSMITTED INFECTIONS
	500				In your current position, and as part of your work for this facility, do you																													YES. . . . . . . . . . . . . . . . . . . . . . . . . . . . .														1
					personally provide any STI services?																													NO. . . . . . . . . . . . . . . . . . . . . . . . . . . . . .														2
	501				Have you received any in-service training or training updates on topics																													YES. . . . . . . . . . . . . . . . . . . . . . . . . . . . .														1
					related to STI services?																													NO. . . . . . . . . . . . . . . . . . . . . . . . . . . . . .														2
	502				Have you received any in-service training or training updates
					in any of the following topics [READ TOPIC]																																		YES,					YES,					NO
																																							WITHIN					OVER					IN-SERVICE
					IF YES: Was the training or training update within the past 24 months or more than																																		PAST					24 MONTHS					TRAINING OR
					24 months ago?																																		24 MONTHS					AGO					UPDATES
		01			Diagnosing and treating sexually transmitted infections (STIs)																																				1							2
		02			The syndromic management for STIs																																				1							2
		03			Drug resistance to STI treatment medications																																				1							2
HIV/AIDS SERVICES
	504				Now I will ask if you provide certain HIV-related services. For each																											Do you provide									Have you received training or
					service, regardless of whether you currently provide it, I will also ask																															[READ SERVICE]?					training update on [SERVICE]?
					if you have received related in-service training or training updates.																																				IF YES, within 24 months or over?
																																				(a)												(b)
					READ THE QUESTIONS FROM COLUMNS A AND B																																				YES, WITHIN				YES, OVER
																																YES				NO					24 MONTHS				24 MONTHS
		01			Provide counseling related to HIV testing																												1					2					1		2
		02			Conduct the HIV test																												1					2					1		2
		03			Provide any services related to PMTCT																												1					2					1		2
		04			Provide any palliative care services																												1					2					1		2
		05			Provide any ART services, including prescription, counseling, or follow-up																												1					2					1		2
		06			Provide any preventive treatment for opportunistic infections (OIs)																												1					2					1		2
					such as TB and pneumonia
		07			Provide pediatric AIDS care																												1					2					1		2
		08			Provide HIV/AIDS home-based care																												1					2					1		2
		09			Provide post-exposure prophylaxis (PEP) services																												1					2					1		2
6. DIAGNOSTIC SERVICES
	600				In your current position, and as a part of your work for this facility,																												YES. . . . . . . . . . . . . . . . . . . . . . . . . . . . . . . . .														1
					do you personally conduct laboratory tests?																												NO. . . . . . . . . . . . . . . . . . . . . . . . . . . . . . . . . .														2
					CIRCLE 'NO' IF THE PROVIDER ONLY COLLECTS SPECIMENS.
	601				Please tell me if you personally conduct any of the following tests as part of your work in
					this facility																																		YES						NO
		01			Microscopic examining of sputum for diagnosing tuberculosis																																				1							2
		02			HIV rapid testing																																				1							2
		03			Any other HIV test, such as PCR, ELISA, or Western Blot																																				1							2
		04			Hematology testing, such as anemia testing																																				1							2
		05			CD4 testing																																				1							2
		06			Malaria microscopy																																				1							2
	602				Have you received any in-service training or training updates on topics																												YES. . . . . . . . . . . . . . . . . . . . . . . . . . . . . . . . .														1
					in-service training related to the different diagnostic tests you conduct?																												NO. . . . . . . . . . . . . . . . . . . . . . . . . . . . . . . . . .														2
	603				Have you received any in-service training or training updates
					in any of the following topics [READ TOPIC]																																		YES,					YES,					NO
																																							WITHIN					OVER					IN-SERVICE
					IF YES: Was the training or training update within the past 24 months or more than																																		PAST					24 MONTHS					TRAINING OR
					24 months ago?																																		24 MONTHS					AGO					UPDATES
		01			Microscopic examination of sputum for diagnosing tuberculosis																																				1							2
		02			HIV testing																																				1							2
		03			CD4 testing																																				1							2
		04			Blood screening for HIV prior to transfusion?																																				1							2
		05			Blood screening for Hepatitis B prior to transfusion?																																				1							2
		06			Tests for monitoring ART such as TLC and serum creatinine.																																				1							2
		07			Malaria microscopy																																				1							2
7. WORKING CONDITIONS IN FACILITY
	700				Now I want to ask you a few more questions about
					your work in this facility.
					In an average week, how many hours do you work in this																								AVERAGE HOURS
					facility? IF WEEKS ARE NOT CONSISTENT, ASK THE																								PER WEEK WORKING
					RESPONDENT TO AVERAGE OUT HOW MANY HOURS																								IN THIS FACILITY
					PER MONTH AND THEN DIVIDE THIS BY 4.
	701				Now I would like to ask you some questions about																								YES, IN THE PAST 3 MONTHS. . . . . . . . . . . . . . . . . . . . . . . .																		1
					supervision you have personally received. This																								YES, IN THE PAST 4-6 MONTHS. . . . . . . . . . . . . . . . . . . . .																		2
					supervision may have been from a supervisor																								YES, IN THE PAST 7-12 MONTHS. . . . . . . . . . . . . . . . . . . . .																		3
					either in this facility, or from outside the facility.																								YES, MORE THAN 12 MONTHS AGO. . . . . . . . . . . . . . . .																		4
					Do you receive technical support or supervision																								NO. . . . . . . . . . . . . . . . . . . . . . . . . . . . . . . . . . . . . . . . . . . . . . . .																		5
					in your work?
					IF YES, ASK: When was the most recent time?
	702				How many times in the past six months has
					your work been supervised?																								NUMBER OF TIMES. . . . . . . . . . . . . . . . . . .
																													EVERY DAY. . . . . . . . . . . . . . . . . . . . . . . . . . . . . . . . '96
	703				The last time you were personally supervised, did
					your supervisor do any of the following:																																				YES			NO				DK
		01			Check your records or reports?																								CHECKED RECORD												1			2				8
		02			Observe your work?																								OBSERVED WORK												1			2				8
		03			Provide any feedback (either positive or negative)																								FEEDBACK												1			2				8
					on your performance?																																							05				05
		04			Give you verbal or written feedback that you were doing																								VERBAL PRAISE												1			2				8
					your work well?
		05			Provide updates on administrative or technical																								PROVIDED UPDATES												1			2				8
					issues related to your work?
		06			Discuss problems you have encountered?																								DISCUSSED PROBLEMS												1			2				8
	704				Do you have a written job description of your																								YES, OBSERVED											.			. . . . .			1
					current job or position in this facility?																								YES, REPORTED, NOT SEEN															. .		2
					IF YES, ASK: May I see it?																								NO		. . . . . . . . . . . . . . . . . . . . . . . . . . . . . . . . . . . . . .															3
	705				Are there any opportunities for promotion in your																								YES. . . . . . . . . . . . . . . . . . . . . . . . . . . . . . . . . . . . . . . . . . .																1
					current job?																								NO. . . . . . . . . . . . . . . . . . . . . . . . . . . . . . . . . . . . . . . . . . . .																2
																													UNCERTAIN/DON'T KNOW. . . . . . . . . . . . . . . . . . . . . . .																8
	706				Which type(s) of salary supplement do you receive, if any?																								MONTHLY OR DAILY SALARY
																														SUPPLEMENT. . . . . . . . . . . . . . . . . . . . . . . . . . . . . .															A
																													PERDIEM WHEN ATTENDING
																															TRAINING. . . . . . . . . . . . . . . . . . . . . . . . . . . . . . . . .														B
								PROBE: Anything else?																					DUTY ALLOWANCE. . . . . . . . . . . . . . . . . . . . . . . . . . . . . .																C
																													PAYMENT FOR EXTRA ACTIVITIES
																														(NOT ROUTINELY PROVIDED). . . . . . . . . . . . . . . . . . .															D
																													OTHER ________________________________																X
																																		(SPECIFY)
																													NONE. . . . . . . . . . . . . . . . . . . . . . . . . . . . . . . . . . . . . . . . .																Y
	707				In your current position, what non-monetary incentives																								TIME OFF / VACATIONS . . . . . . . . . . . . . . . . . . . . . . . . .																A
					have you received for the work you do, if any?																								UNIFORMS, BACKPACKS, CAPS, etc.. . . . . . . . . . . . . . . .																B
																													DISCOUNT MEDICINES, FREE TICKETS
																														FOR CARE, VOUCHERS, etc. . . . . . . . . . . . . . . . . .															C
																													TRAINING. . . . . . . . . . . . . . . . . . . . . . . . . . . . . . . . . . . . .																D
																													FOOD RATION / MEALS. . . . . . . . . . . . . . . . . . . . . . . . .																E
																													SUBSIDIZED HOUSING . . . . . . . . . . . . . . . . . . . . . . . .																F
																													NONE . . . . . . . . . . . . . . . . . . . . . . . . . . . . . . . . . . . . . . .																Y
	708				Among the various things related to your working																								MORE SUPPORT FROM
					situation that you would like to see improved, can																									SUPERVISOR. . . . . . . . . . . . . . . . . . . . . . .											A
					you tell me the three that you think would most																								MORE KNOWLEDGE / UPDATES
					improve your ability to provide good quality of care																									TRAINING. . . . . . . . . . . . . . . . . . . . . . . . . .											B
					services? Please rank them in order of importance,																								MORE SUPPLIES/STOCK. . . . . . . . . . . . . . . . .												C
					with 1 being the most important.																								BETTER QUALITY EQUIPMENT/
																														SUPPLIES. . . . . . . . . . . . . . . . . . . . . . . .											D							RANKING
						ENTER LETTER CORRESPONDING WITH THE																							LESS WORKLOAD
						1ST MENTIONED INTO THE 1ST BOX, AND REPEAT																								(i.e. MORE STAFF). . . . . . . . . . . . . . .										.	E
						WITH THE 2ND AND 3RD.																							BETTER WORKING HOURS /
																														FLEXIBLE TIMES. . . . . . . . . . . . . . . .											F
						IF THE PROVIDER ONLY MENTIONS 1 OR 2 ITEMS																							MORE INCENTIVES
						THEN LEAVE THE REMAINING BOX/ES EMPTY.																								(SALARY, PROMOTION,
						THERE MUST BE AT LEAST ONE ENTRY.																									HOLIDAYS). . . . . . . . . . . . . . . . . .										G
																													TRANSPORTATION FOR
																														REFERRAL PATIENTS. . . . . . . . . . . . .											H
																													PROVIDING ART. . . . . . . . . . . . . . . . . . . .												I
																													PROVIDING PEP. . . . . . . . . . . . . . . . . . .												J
																													INCREASED SECURITY. . . . . . . . . . . . . . .												K
																													BETTER FACILITY
																														INFRASTRUCTURE. . . . . . . . . . . . . . .											L
																													MORE AUTONOMY
																														/ INDEPENDENCE. . . . . . . . . . . . . . . . .											M
																													EMOTIONAL SUPPORT FOR
																														STAFF (COUNSELING /
																															SOCIAL ACTIVITIES). . . . . . . . . . . .										N
																													OTHER. . . . . . . . . . . . . . . . . . . . . . . . . . . . .												X
				THANK YOUR RESPONDENT AND MOVE TO THE NEXT DATA COLLECTION POINT
[truncated: 1 more columns]
